# Supplementary material for: Antibacterial Activity of Pharmaceutical-Grade Rose Bengal: An Application of a Synthetic Dye in Antibacterial Therapies
Source: Molecules. 2022 Jan 5;27(1):322. doi: 10.3390/molecules27010322 (PMC8746496; doi:10.3390/molecules27010322)
Supplement: Supplementary file 1 [file molecules-27-00322-s001.zip]

Archive with 1 entries (1 files):
- molecules-1515870-supplementary.pdf
